# Supplementary material for: Guided Self-Assembly of ES-Derived Lung Progenitors into Biomimetic Tube Structures That Impact Cell Differentiation
Source: Bioengineering (Basel). 2021 Dec 10;8(12):209. doi: 10.3390/bioengineering8120209 (PMC8698605; doi:10.3390/bioengineering8120209)
Supplement: Supplementary file 1 [file bioengineering-08-00209-s001.zip]

Archive with 1 entries (1 files):
- bioengineering-1454539-supplementary.pdf
